# Supplementary material for: Nursing & Midwifery students’ experience of immersive virtual reality storytelling: an evaluative study
Source: BMC Nurs. 2020 Aug 17;19:78. doi: 10.1186/s12912-020-00471-5 (PMC7433077; doi:10.1186/s12912-020-00471-5)
Supplement: Supplementary file 1 — Additional file 1. [file 12912_2020_471_MOESM1_ESM.xlsx]

## Sheet: Sheet
Respondent ID	What programme are you registered too?	What Stage of the programme	Nationality	Gender	Age	Have you used immersive virtual reality (via a headset) before?	What devices do you currently have that you could bring to the classroom to access virtual reality learning resources (please tick all that apply)	Virtual reality requires access to the 2-speed Internet, I have access to the internet (please tick all that apply)﻿		Would you purchase virtual reality devices for learning purposes, if virtual reality experiences were offered in the classroom?	Overall, how would you rate your confidence in using immersive virtual reality (via a headset for learning in the Classroom)	Did you have any technical problems with either downloading or accessing the software required to use the virtual reality experience (WITHIN/ Wonderful You) in the classroom?	If you experienced any technical problems, did this affect your ability to take part in the virtual reality activity?	Have you used Immersive virtual reality (via a headset) for learning (e.g. Within or Wonderful You) in the classroom before?	Immersive storytelling using virtual reality helped my learning of the development of the five senses (sight, hearing, touch, smell and taste)?	I paid more attention when using the Virtual Reality Experience compared to the learning environment (i.e. classroom)	If immersive storytelling has never been included in your Nursing or 4 programme before, would you like it to be included in other modules?	The Narrative storytelling kept my attention throughout the virtual reality experience	The storytelling experience motivated oral discussion afterwards	The Virtual Reality Experience (Wonderful You) creates a realistic-looking learning environment.	Being immersed in a story helped improve my comprehension, sequencing and story recall	I felt immersed (perception of being physically present in a 2n-physical world) in the Virtual Reality Experience.	I felt comfortable/safe using the headset during the experience?	I was aware (mindful) of the lab room I was in while experiencing the immersive story? (i.e. sounds, room temperature, other people, etc.)?	I was able to ig2re any thoughts that were separate from the virtual reality experience.	I was completely captivated by the experience	I would like to share my virtual reality learning experience with other learners.	The virtual reality experience was engaging and helped me understand the learning content.	The virtual reality experience can enhance learner-learner interaction.	The virtual reality experience can enhance teacher-learner interaction.	The virtual reality experience stimulated my imagination	The virtual reality experience improved my understanding of the first nine months of a baby’s life inside the mother’s womb through the imagination of being inside the womb.	I felt the virtual reality experience helped me better understand by the imagination the formation and development of the five senses (sight, sound, touch, taste and smell).	I was impressed by using the Virtual Reality experience for learning purposes.	The use of virtual reality was more interesting than the traditional video	The use of virtual reality was more interesting than traditional lectures	The virtual reality experience was an appropriate medium/format to learn about the formation and development of the five senses (sight, hearing, touch, smell and taste	This virtual reality experience enhanced my motivation for future learning	This virtual reality experience has enhanced my motivation to learn	The virtual reality experience can enhance my learning capability.	The virtual reality experience can enhance my capability of k2wledge management.	The virtual reality experience can enhance my capability of k2wledge construction.	The virtual reality experience can enhance my problem-solving capability.
101	4	5	1	1	2	2	1	1	2	1	1	2	2	2	1	1	1	1	2	1	1	1	1	2	2	1	1	1	1	1	1	1	1	1	1	1	1	1	1	2	2	1	1
102	4	5	1	1	1	2	1	1	2	1	2	2	2	2	1	1	1	1	2	2	2	2	1	2	1	1	1	1	1	1	1	1	1	1	1	1	1	1	1	1	1	1	1
103	4	5	1	1	2	1	1	1	2	1	2	2	2	2	3	2	1	3	2	2	2	1	2	2	2	4	2	2	2	2	1	1	2	2	1	3	2	3	2	2	2	2	2
104	4	5	1	1	2	2	1	1	2	2	2	1	2	2	2	2	1	2	3	2	3	3	2	1	3	3	2	2	2	2	2	3	3	2	3	2	2	3	3	2	2	2	2
105	4	5	1	1	1	2	1	1	2	1	1	2	2	2	2	2	1	2	2	2	2	2	2	2	2	2	2	2	2	2	2	2	2	2	2	2	2	2	2	2	2	2	2
106	4	5	1	1	1	2	1	1	2	1	2	2	2	2	2	1	1	1	2	2	2	1	1	2	2	2	2	2	2	2	2	2	2	2	2	2	2	2	2	2	2	2	2
107	4	5	1	1	1	2	1	1	2	1	2	2	2	2	1	2	1	1	2	1	1	2	1	4	2	1	1	1	1	1	1	1	1	1	1	1	1	2	1	1	1	1	1
108	4	5	1	1	2	2	1	1	2	1	1	2	2	2	1	1	1	1	1	1	1	1	1	3	1	1	1	1	1	1	1	1	1	1	1	1	1	1	1	1	1	1	1
109	4	5	2	1	2	1	1	1	2	1	2	1	2	2	1	1	1	1	2	1	1	1	1	4	1	1	1	1	1	1	1	1	1	1	1	1	1	1	1	1	1	1	1
110	4	5	1	1	3	1	1	1	2	1	2	2	2	2	1	1	1	1	1	1	1	1	1	4	2	1	1	1	1	1	1	1	1	1	1	1	1	1	1	1	1	1	1
111	4	5	1	1	1	2	1	1	2	1	2	2	2	2	1	1	1	1	1	1	1	1	1	4	2	1	1	1	1	1	1	1	1	1	1	1	1	1	1	1	1	1	1
112	4	5	1	1	2	2	1	1	2	1	2	2	2	2	2	1	1	1	2	2	2	2	2	2	2	2	2	2	3	3	2	1	2	2	1	1	1	1	2	2	2	2	3
113	4	3	1	1	1	1	1	1	2	1	1	2	2	2	1	1	1	2	2	2	2	2	2	2	2	2	1	1	1	2	3	1	1	2	1	1	1	2	2	2	2	2	3
114	4	3	1	1	1	2	1	1	2	2	2	2	2	2	2	2	1	1	2	2	2	2	2	4	2	2	2	2	2	2	2	2	2	2	2	2	2	2	2	3	3	3	3
115	4	3	2	1	1	2	1	1	2	2	2	2	2	2	2	2	1	2	2	2	2	1	1	2	3	2	1	1	1	1	1	2	2	1	1	1	1	1	1	2	1	2	2
116	4	3	1	1	1	2	1	1	2	1	2	2	2	2	2	2	1	1	2	2	2	1	1	5	1	1	1	1	1	2	1	2	1	1	1	1	1	1	1	2	2	2	2
117	4	3	1	1	1	2	1	1	2	2	2	1	1	2	2	2	1	2	4	2	2	4	4	2	4	3	3	2	2	2	2	2	3	2	3	2	2	3	3	3	4	3	3
118	4	3	1	1	1	1	1	1	2	1	3	2	2	2	2	1	1	1	1	2	1	2	2	3	3	2	2	2	2	2	2	2	2	2	2	3	2	3	2	2	3	3	3
119	4	3	1	1	1	2	1	1	2	1	2	2	2	2	1	1	1	1	2	1	1	1	1	1	2	1	1	1	1	2	3	2	2	1	2	2	2	3	3	2	3	3	4
120	4	3	1	1	1	1	1	1	2	1	3	2	2	2	2	2	1	2	3	4	2	2	4	2	2	2	2	2	2	2	2	2	2	2	2	2	2	2	2	2	2	2	2
121	4	3	1	1	1	1	1	1	2	1	2	2	2	2	2	3	1	1	2	2	2	2	4	4	2	2	2	2	2	2	2	2	2	2	2	2	2	3	1	2	2	2	2
122	4	3	1	1	1	1	1	1	2	1	1	2	2	2	2	3	1	2	2	2	3	2	2	2	2	2	2	2	2	2	2	2	2	1	1	1	2	2	3	2	2	2	2
123	4	3	1	1	2	2	1	1	2	1	2	2	2	2	2	3	1	2	2	2	2	2	3	2	3	2	2	2	2	2	2	2	2	2	3	3	2	3	3	2	2	2	2
124	4	3	1	1	1	1	1	1	2	1	3	2	2	1	2	1	1	2	3	3	2	2	2	2	2	2	2	2	2	3	2	2	2	2	2	2	2	3	3	2	2	2	3
125	4	3	1	1	3	2	1	1	2	1	1	2	2	2	1	1	1	1	1	2	1	2	1	3	1	1	1	1	1	1	1	1	1	1	1	1	1	1	1	1	1	1	1
126	4	3	1	1	2	2	1	1	2	1	2	1	2	2	1	2	1	2	2	2	2	2	1	3	2	2	2	2	1	2	1	2	2	2	1	1	2	2	1	2	2	2	2
127	4	3	1	1	1	1	3	1	2	1	3	1	2	2	2	2	1	2	2	4	1	2	1	1	3	3	2	2	1	3	4	3	3	2	2	4	3	3	3	1	2	2	2
128	3	2	1	1	3	1	1	1	2	1	2	2	2	2	2	1	1	1	1	2	2	2	3	4	2	2	3	1	1	3	2	1	1	1	1	1	1	2	1	1	1	3	3
129	3	2	1	1	2	1	1	1	2	1	1	2	2	2	1	2	1	1	1	1	2	1	1	5	1	1	1	1	1	1	1	1	1	1	1	2	2	1	1	1	2	2	2
130	3	5	1	1	1	1	1	1	2	1	2	2	2	2	1	1	1	1	3	1	1	1	1	4	1	1	1	1	1	1	2	1	1	1	1	1	1	1	1	1	1	1	3
131	3	5	1	1	1	2	1	1	2	1	2	1	2	2	2	2	2	2	3	4	2	2	1	1	4	2	3	3	3	3	2	2	2	2	2	2	2	3	3	2	2	2	3
132	3	5	1	1	1	2	1	1	2	2	3	2	2	2	2	1	1	2	3	2	2	2	2	2	2	2	2	2	2	3	3	2	2	1	1	1	1	1	2	2	2	2	3
133	3	5	1	1	2	2	1	1	2	1	3	2	2	2	2	1	1	2	2	2	2	2	2	4	2	2	2	2	2	2	2	2	2	2	2	2	2	2	2	2	2	2	2
134	3	5	1	1	2	1	1	1	2	1	2	2	2	2	2	2	1	2	2	1	1	2	2	3	4	2	1	2	2	3	1	2	2	1	2	2	3	2	2	3	3	2	3
135	3	5	1	1	2	2	1	1	2	1	3	1	2	2	2	2	1	2	3	2	2	2	3	3	2	2	2	2	2	2	1	2	2	1	1	1	1	1	2	2	2	2	2
136	3	5	1	1	2	1	1	1	2	1	1	2	2	2	1	1	1	1	1	1	1	1	1	1	1	1	1	1	2	4	2	2	2	2	1	2	2	2	2	2	2	2	3
137	3	5	1	1	2	2	1	1	2	2	3	2	2	2	3	4	2	4	4	3	4	4	4	2	2	3	3	4	3	4	4	4	3	3	4	2	3	3	3	3	3	3	3
138	3	5	1	1	1	2	1	1	2	1	2	1	2	2	1	1	1	1	3	1	1	2	1	4	2	1	2	1	2	2	1	1	1	1	1	1	1	1	1	1	1	1	1
139	3	5	1	1	2	2	1	1	2	1	2	2	2	2	1	1	1	1	1	1	1	1	1	1	1	1	2	1	1	1	1	1	1	1	1	1	1	1	1	1	1	1	1
140	3	5	1	1	2	2	1	1	2	1	2	1	2	2	2	3	1	2	2	2	2	2	2	2	4	3	2	2	2	3	2	2	1	1	1	1	2	3	2	3	2	2	2
141	3	5	1	1	2	2	1	1	2	1	3	1	2	2	2	1	1	1	3	2	2	1	2	1	1	1	1	1	2	2	1	1	1	1	1	1	1	1	1	1	1	1	1
142	3	2	1	1	1	2	1	1	2	2	2	2	2	2	2	2	1	2	2	2	3	2	2	1	4	3	2	2	3	3	3	2	2	2	2	2	2	3	3	3	3	3	3
143	3	2	1	1	1	2	1	1	2	1	1	2	2	2	1	1	1	1	1	2	1	1	1	1	2	1	1	1	1	1	1	1	1	1	1	1	1	1	1	1	1	1	1
144	3	2	1	1	1	2	1	1	2	1	1	2	1	2	1	1	1	1	1	1	1	1	1	2	4	2	1	1	1	1	1	1	1	1	1	1	1	1	1	1	1	1	1
145	3	2	1	1	1	2	1	1	2	2	1	2	2	2	5	5	2	4	5	5	5	5	2	1	3	4	4	4	4	4	4	5	2	4	4	4	4	4	4	4	4	4	4
146	3	2	1	1	1	2	1	1	2	1	1	2	2	2	2	1	1	1	2	1	1	1	1	5	2	1	2	1	1	1	1	1	1	1	1	1	1	1	1	1	1	1	1
147	3	2	1	1	1	1	1	1	2	1	2	2	2	2	2	2	1	2	3	2	2	1	1	2	2	3	2	2	2	2	2	2	2	2	2	2	2	2	2	2	2	2	2
148	3	2	1	1	1	2	1	1	2	2	2	2	2	2	2	3	1	1	1	2	2	2	1	2	2	3	1	2	1	1	2	2	1	1	1	1	1	1	1	2	2	2	3
149	3	2	1	1	1	2	1	1	2	2	2	2	2	2	2	2	1	2	2	2	2	1	1	2	2	2	2	2	2	3	2	2	2	2	1	1	1	2	3	2	2	2	3
150	3	2	1	1	1	2	1	1	2	2	2	2	2	2	2	3	1	4	2	2	2	2	2	2	1	4	2	2	2	2	2	3	2	1	1	3	1	3	3	2	2	2	3
151	3	2	1	1	1	2	1	1	2	1	1	2	2	2	1	1	1	1	2	1	1	1	1	4	1	1	1	1	1	3	1	1	1	1	1	1	1	1	2	2	2	3	2
152	3	2	1	1	1	1	1	1	2	1	2	2	2	2	2	2	1	2	4	2	2	2	2	2	2	3	2	2	2	2	2	2	2	1	1	1	2	2	2	2	2	2	2
153	3	2	1	1	1	2	1	1	2	1	2	1	1	2	2	1	1	1	3	2	1	2	1	2	3	2	2	2	2	2	1	1	1	1	1	1	1	1	3	2	2	3	3
154	3	2	1	1	1	2	1	1	2	1	1	2	2	2	1	1	1	1	1	1	1	1	1	4	2	1	1	1	1	1	1	1	1	1	1	1	1	1	1	1	1	1	1
155	3	2	1	2	1	1	1	1	2	1	1	2	2	2	2	2	1	2	1	2	1	2	1	3	2	2	1	1	2	3	1	1	1	1	1	1	1	2	2	1	2	3	2
156	3	2	1	1	1	2	1	1	2	1	2	2	2	2	2	1	1	2	1	1	2	1	1	1	1	2	3	1	1	1	1	2	2	2	1	2	1	1	1	2	2	2	2
157	3	2	1	1	1	1	1	1	2	2	2	2	2	2	1	1	1	2	3	2	2	2	2	4	2	2	2	2	2	2	2	2	2	2	2	1	1	2	2	2	2	2	2
158	3	2	1	1	1	2	1	1	2	2	2	2	2	2	2	1	1	2	4	2	2	1	1	2	4	2	2	2	1	3	2	1	2	1	1	1	2	3	1	1	1	1	3
159	3	2	1	1	3	1	1	1	2	1	1	2	2	2	1	1	1	1	1	1	1	1	1	2	1	1	1	1	1	1	1	1	1	1	1	1	1	1	1	1	1	1	1
160	3	2	1	1	1	2	1	1	2	2	2	2	2	2	1	1	1	2	3	1	1	1	2	2	1	2	1	1	2	1	1	1	1	2	1	2	2	2	2	2	2	1	1
161	3	2	1	1	1	2	1	1	2	2	2	1	2	2	2	1	1	1	4	1	1	1	1	2	2	2	1	1	1	1	1	1	1	1	1	1	1	1	1	1	1	1	3
162	3	2	1	1	2	2	1	1	2	1	1	2	1	2	1	1	1	1	2	2	2	2	1	2	2	2	1	2	1	1	1	1	1	1	1	1	1	1	1	1	1	1	1
163	3	2	1	1	2	1	1	1	2	1	2	2	2	2	1	1	1	1	2	2	2	1	1	1	1	1	1	1	1	3	1	2	1	1	1	1	1	1	1	1	1	1	1
164	3	2	3	1	2	1	1	1	2	1	2	2	2	2	2	2	1	1	2	1	2	2	2	2	1	1	1	2	1	1	2	2	2	2	2	2	2	2	1	2	2	1	2
165	3	2	2	1	1	2	1	1	2	2	2	2	1	2	2	2	1	1	3	3	2	1	1	2	3	2	2	2	2	2	2	2	2	2	2	2	3	2	3	2	2	2	3
166	3	2	1	1	1	2	1	1	2	1	1	2	2	2	4	2	1	2	4	2	2	2	2	1	4	2	2	2	2	2	2	2	2	2	2	2	2	2	2	2	2	2	3
167	3	2	1	1	2	2	1	1	2	1	1	2	2	2	1	2	1	1	2	1	1	2	1	2	2	2	2	2	2	2	1	1	1	2	1	1	1	1	2	2	1	2	3
168	3	2	1	1	2	1	1	1	2	1	1	2	2	2	1	1	1	1	1	1	1	1	1	1	1	1	1	1	1	1	1	1	1	1	1	1	1	1	2	1	1	1	1
169	3	2	1	1	4	1	1	1	2	1	2	2	2	2	2	2	1	2	2	2	2	2	1	1	1	1	2	1	1	1	1	2	2	1	1	1	1	1	1	2	3	3	2
170	4	1	1	1	2	1	1	1	2	1	1	2	2	2	2	2	1	2	2	2	2	2	3	3	2	1	1	1	1	2	1	1	2	1	1	1	1	2	2	2	2	2	3
171	4	1	1	1	1	2	1	1	2	1	1	2	2	2	1	1	1	1	2	2	2	1	1	2	2	2	1	2	1	1	1	1	2	1	1	1	2	1	1	2	2	2	3
172	4	1	1	1	1	2	1	1	2	1	1	2	2	2	1	1	1	1	1	1	1	1	1	5	1	1	1	1	1	1	1	1	1	1	1	1	1	1	1	1	1	2	1
173	4	1	1	1	1	1	1	1	2	2	1	2	2	2	2	2	1	2	2	2	1	1	1	2	2	1	2	2	2	2	2	2	2	2	2	3	2	2	2	2	2	2	3
174	4	1	2	1	1	2	1	1	2	1	1	2	2	2	2	2	1	1	2	2	2	1	1	5	1	1	1	1	1	1	1	1	1	1	1	1	1	1	1	2	2	2	2
175	4	1	1	1	1	2	1	1	2	1	2	2	2	2	1	2	1	1	2	1	1	1	1	4	1	1	2	1	2	2	2	1	1	1	1	1	1	2	2	2	1	2	2
176	4	1	1	1	2	2	1	1	2	1	2	2	2	2	1	2	1	1	3	2	1	1	1	4	1	1	1	1	3	1	2	1	2	1	1	2	3	2	3	1	2	1	3
177	4	1	1	1	1	1	1	1	2	1	1	2	2	2	2	2	1	1	2	2	2	1	1	3	2	2	2	2	2	2	1	1	1	1	1	2	1	2	3	2	2	2	2
178	4	1	1	1	1	2	1	1	2	1	2	2	2	2	2	3	1	2	3	2	2	2	1	2	4	2	3	2	2	2	2	1	2	2	2	2	2	2	2	3	3	2	3
179	4	1	2	1	1	2	1	1	2	2	3	2	2	2	4	5	1	3	3	2	2	5	5	5	4	5	3	4	3	3	2	4	4	2	1	4	2	2	4	4	4	4	4
180	4	1	1	1	1	2	1	1	2	1	2	2	2	2	2	1	1	1	3	1	1	2	1	2	1	1	1	1	1	1	1	1	1	1	1	1	1	1	1	1	1	2	1
181	4	1	1	1	1	2	1	1	2	1	2	2	2	2	1	1	1	1	1	1	1	1	2	5	2	1	2	1	1	2	1	1	1	1	1	2	1	2	2	1	2	1	2
182	4	1	1	1	1	2	1	1	2	1	2	2	2	2	2	3	1	2	2	4	2	2	2	2	2	2	2	2	2	2	1	1	2	2	1	1	2	2	2	1	1	1	3
183	4	1	1	1	2	1	1	1	2	1	2	2	2	2	1	1	1	1	2	2	1	2	2	1	4	2	2	1	3	2	1	1	1	1	1	1	1	1	1	1	3	3	2
184	4	1	1	1	2	1	1	1	2	1	1	2	2	2	1	2	1	1	2	1	1	1	1	4	2	1	1	1	1	1	1	1	1	1	1	1	1	1	1	2	2	2	2
185	4	2	1	1	1	1	1	1	2	2	2	2	2	2	2	3		2	2	2	2	2	2	2	2	3	2	2	2	3	2	2	2	1	2	2	2	3	3	3	3	3	3
186	4	2	1	1	1	2	1	1	2	1	1	2	2	2	1	1	1	1	1	1	1	1	1	4	1	1	1	1	1	1	1	1	1	1	1	1	1	1	1	1	1	1	1
187	4	2	1	1	1	2	1	1	2	1	1	2	2	2	1	1	1	1	2	2	1	2	2	1	3	1	1	1	1	2	1	2	2	1	1	1	3	2	2	2	3	1	1
188	4	2	1	1	1	2	1	1	2	1	2	2	2	2	2	1	1	2	3	2	2	2	2	1	3	3	2	2	2	3	3	2	2	2	2	1	2	3	3	2	3	2	3
189	4	2	1	1	1	1	1	1	2	1	2	2	2	2	1	1	1	1	2	1	1	1	2	2	2	2	2	2	2	4	2	2	1	1	1	1	1	1	1	1	1	1	2
190	4	2	1	1	1	2	1	1	2	1	2	2	2	2	1	1	1	1	2	1	1	1	1	3	2	1	1	1	1	2	1	1	1	1	1	2	1	1	2	1	2	2	3
191	4	2	1	1	2	1	1	1	2	1	2	2	2	2	1	1	1	1	2	2	1	2	1	2	2	2	1	1	1	2	1	1	1	1	1	1	1	1	2	2	2	2	2
192	4	2	1	1	1	2	1	1	2	1	2	2	2	2	1	1	1	1	1	2	1	1	1	2	3	1	1	1	1	1	4	1	1	1	1	1	1	1	1	2	2	2	3
193	4	2	1	1	1	2	1	1	2	1	2	2	2	2	1	2	1	2	2	2	1	1	1	2	2	1	1	1	1	2	1	1	1	1	1	1	1	1	1	2	2	2	2
194	4	2	1	1	1	2	1	1	2	2	2	2	2	2	1	2	1	1	2	2	2	2	2	4	2	3	2	2	2	2	4	1	2	2	2	2	1	3	3	2	2	2	4
