# Supplementary material for: Nursing & Midwifery students’ experience of immersive virtual reality storytelling: an evaluative study
Source: BMC Nurs. 2020 Aug 17;19:78. doi: 10.1186/s12912-020-00471-5 (PMC7433077; doi:10.1186/s12912-020-00471-5)
Supplement: Supplementary file 2 — Additional file 2. [file 12912_2020_471_MOESM2_ESM.xlsx]

## Sheet: Sheet1
Participants engagement with the VR Headset/Experience	Participants' Interaction with the VR experience	Qualitative Quotes Captured
Need help to put the phone in headset and to put in the headphones	Turning head, moving up and down	“The darkness and quite voice were great. Would like to do this on my bed. Easy to learn. Will stay with me longer”
Most expressed excitement for the project	Student looking behind them as they could hear another students VR playing	“Will look at babies differently, loved that it was all from in the womb. Would love if I could do it for anatomy and physiology”
Initial readjusting of headset	1 student very immersed and moving frequently	“Loved it”
Conversation on where to buy headset	3 students made very little movement	“Weird- Good though”
3 students needed facilitator phone as theirs did not work	Griming face, looked like was holding chest	“Oh, my good this cool” “look at the sperms”
Some students found it difficult to put phone into compartment	Several students observed rotating head	“I could hear hers, was distracting not having a built-in headset”
others adjusting strap during session	students immersed, silence through the experience	“I put mine on the wrong way halfway through”
Excitement entering the room "this is deadly"	students moving heads up and down side to side	“It was creative and very easy to listen to and watch”
2 students not downloaded before , took time	1 student had arms folded and did not move at all	“It will help me remember in the future”
2 students need assistance setting up VR headset	moving around on the chair to see more	“It helped me understand baby can taste”
small phone would not fit in vr headset properly	fidgeting on chair	“It helped visualise the anatomy I had previously learned”
low battery an issue	deep breathing	“It was good to look around and visualise it”
3 students did not have headphones	holding stomach	“it was very good”
one student lifted headset off to readjust	? One student asleep	“Really cool”
students initially giggling, then lots of question about what was going to happen	silence in the room, students appeared immersed	“loved looking around to see what was going on everywhere”
needed help downloading app	moving head up and down, looking downwards	“lot better than photos”
needed help on inserting phone to headset	1 student had arms folded and did not move	“was really cool”
students were motivated and had phones and earphones ready to go	moving on the chair	“really good”
some students did not have earphones, therefore students could hear different stages	turning side wards on chair, moving feet	“very good”
1 student needed to put her glasses back on	students rotating on chairs	“brilliant”
phone slipped in vr case so was not central	moving head and body like navigating through the experience	“so weird, being so close”
1 student asked can they wear glasses	engaged , rotating heads, turning body to move	“lecture on embryology all clicked”
2 students need help adjusting the Vr headset	engaged , moving on seat	“really enjoyed it”
very giddy group	looking up and down	“makes me want to buy a headset”
did not read instructions, not prepared, needed help downloading app, putting phones in headset	moving heads to follow the VR scenario	"this is deadly"
set up issues inserting phone, volume and ability to see	student very expressive making sounds "ooh" and "ah" during the experience	this was great
2 only downloaded app just before session which slowed down the process	1 student held device for part of experience	didn’t want it to end
1 student did not put on airplane ode therefore received messages throughout experience	extremely positive feedback	wanted the baby to be born
issues with volume	students expressed they understood things better than they did before	wow
unsure regarding putting phone in vr headset	one student talking throughout "oh my god"	so cool
3 student held the device with their hands as well as using the straps	all students rotating heads to see scenario	it was brilliant
2 student taking off headset to adjust	moving head up and down, looking downwards	really cool
some holding headset	rotating in chair	ladies voice was soothing
issues with one headset , no slider	one student arms folded	amazing
all students had experience downloaded, they seemed interested in taking part	complete quietness in lab, students immersed	where do u buy one? How much?
student looked for marks from vr headset after experience	some laughter from 1 student	should be used as part of nursing programme
4 students needed support putting phones in headset	1 student sat motionless	really good
1 student had double vision ( screen on phone was cracked)	appeared positively engaged	going to buy one
I needed help putting phone in headset	students looking around to follow the experience	be great for embryology
	silence in the room, students appeared immersed	felt a little sick but wouldn’t turn me off using again
	looked comfortable sitting down on beds and chairs	I hope its good
	felt it was creative and very easy to listen and watch	deadly
	said it would help them remember	loved it
	very engaged , lots of head movement, looked shocked	so cool
	to begin with some students stayed still ?understand how it works	I learned way more compared to how it was taught in class
	smiles throughout	much easier to learn and like to see put in curriculum
	initially lots of head movement	incredible
	2 students limited engagement throughout	I didn’t think it was working couldn’t see
	no dialogue, ;looked engaged	so cool
	2 sat stationary	I do not want to participate it makes me feel sick
	4 looked around a lot	it helped visualise the anatomy
	students had relaxed body language , appeared comfortable	I could hear hers
	rotating in chair	I put mine on the wrong way
	rotating head	weird , good though
	mouths open , looked fascinated	it was really good
	lots of head movement	really cool
	students moving heads up and down side to side	loved looking around
	quiet	the darkness and her voice were great
	making facial expressions under vr headset	would like to do this at home
	changing position in headset	easy to learn
		will stay with me for longer
		loved it
		will look at babies differently
		loved that it was all inside the womb
